# Supplementary material for: Novel Covalent Modifier-Induced Local Conformational Changes within the Intrinsically Disordered Region of the Androgen Receptor
Source: Biology (Basel). 2023 Nov 17;12(11):1442. doi: 10.3390/biology12111442 (PMC10669190; doi:10.3390/biology12111442)
Supplement: Supplementary file 1 [file biology-12-01442-s001.zip]

Archive with 1 entries (1 files):
- biology-2617224-supplementary.pdf
